# Supplementary material for: Molecular Identification and Bioinformatics Analysis of Anaplasma marginale Moonlighting Proteins as Possible Antigenic Targets
Source: Pathogens. 2024 Sep 28;13(10):845. doi: 10.3390/pathogens13100845 (PMC11510912; doi:10.3390/pathogens13100845)
Supplement: Supplementary file 1 [file pathogens-13-00845-s001.zip]

Archive with 1 entries (1 files):
- pathogens-3171106-supplementary.pdf
